# Supplementary material for: The Chromatin Organization Close to SNP rs12913832, Involved in Eye Color Variation, Is Evolutionary Conserved in Vertebrates
Source: Int J Mol Sci. 2024 Jun 15;25(12):6602. doi: 10.3390/ijms25126602 (PMC11204186; doi:10.3390/ijms25126602)
Supplement: Supplementary file 1 [file ijms-25-06602-s001.zip]

Archive with 2 entries (2 files):
- Supplementary file1.xlsx
- Supplementary file2.pdf
