# Supplementary material for: The Chromatin Organization Close to SNP rs12913832, Involved in Eye Color Variation, Is Evolutionary Conserved in Vertebrates
Source: Int J Mol Sci. 2024 Jun 15;25(12):6602. doi: 10.3390/ijms25126602 (PMC11204186; doi:10.3390/ijms25126602)
Supplement: Supplementary file 1 [file ijms-25-06602-s001.zip › Supplementary file1.xlsx]

## Sheet: Table S1 - UCSC Links
Table S1. Links of the HERC2/OCA2 syntenic regions in the indicated species from the UCSC genome browser
Animal		Chromosome	Link	Accessed on
Human	Homo sapiens	15	https://genome.ucsc.edu/cgi-bin/hgTracks?db=hg38&lastVirtModeType=default&lastVirtModeExtraState=&virtModeType=default&virtMode=0&nonVirtPosition=&position=chr15%3A25626668%2D29308659&hgsid=1964872984_CD7miuAWdvktvRBMiiw7XFNP2xHj	2024-02-28
Chimp	Pan troglodytes	15	https://genome-euro.ucsc.edu/cgi-bin/hgTracks?db=panTro6&lastVirtModeType=default&lastVirtModeExtraState=&virtModeType=default&virtMode=0&nonVirtPosition=&position=chr15%3A1531399%2D4997193&hgsid=322935514_3AG5wjnPcXrcvQPdgBneVcQXwMRO	2024-02-29
Mouse	Mus musculus	7	https://genome-euro.ucsc.edu/cgi-bin/hgTracks?db=mm10&lastVirtModeType=default&lastVirtModeExtraState=&virtModeType=default&virtMode=0&nonVirtPosition=&position=chr7%3A56000610%2D59000810&hgsid=322951888_lnlQGrC7Sfqp6rqkWME7JaN0A8sQ	2024-02-29
Shrew	Sorex araneus	JH798252	https://genome-euro.ucsc.edu/cgi-bin/hgTracks?db=sorAra2&lastVirtModeType=default&lastVirtModeExtraState=&virtModeType=default&virtMode=0&nonVirtPosition=&position=JH798252%3A1017768%2D2902521&hgsid=322966766_wi121r9JmIk68u4HfAAieHgaP2aP	2024-02-29
Chicken	Gallus gallus	1q	https://genome-euro.ucsc.edu/cgi-bin/hgTracks?db=galGal6&lastVirtModeType=default&lastVirtModeExtraState=&virtModeType=default&virtMode=0&nonVirtPosition=&position=chr1%3A129536602%2D133741035&hgsid=322983485_gPJheH3Qt4pV4tA5AInXl9Tl8bFP	2024-02-29
Lizard	Anolis carolinensis	3	https://genome-euro.ucsc.edu/cgi-bin/hgTracks?db=anoCar2&lastVirtModeType=default&lastVirtModeExtraState=&virtModeType=default&virtMode=0&nonVirtPosition=&position=chr3%3A108402562%2D115948971&hgsid=322985526_NfLHlgAcIkC9oNXIRYBbgMaXBOAu	2024-02-29
Xenopus	Xenopus tropicalis	2	https://genome-euro.ucsc.edu/cgi-bin/hgTracks?db=xenTro10&lastVirtModeType=default&lastVirtModeExtraState=&virtModeType=default&virtMode=0&nonVirtPosition=&position=chr2%3A113371795%2D115171346&hgsid=322981514_GPKW0OmBIzWM3DblN4FJoLKqayc3	2024-02-29
Zebrafish	Danio rerio	6	https://genome-euro.ucsc.edu/cgi-bin/hgTracks?db=danRer11&lastVirtModeType=default&lastVirtModeExtraState=&virtModeType=default&virtMode=0&nonVirtPosition=&position=chr6%3A37444123%2D38881976&hgsid=322982294_7wpHuyURGZjcdxIodRJPOwMrQyWM	2024-02-29

## Sheet: Table S2. NCBI Acc. numb.
Table S1. Accession numbers of orthologsgenes of the human HERC2, OC2, GABRG3, GABRA5, GABRB3, ATP10A
	Organism	Gene Name	Acc n.	Accessed on
Human	Homo sapiens	HERC2	NM_004667.6	2024-02-29
	Homo sapiens	OCA2	NM_001300984.2	2024-02-29
	Homo sapiens	GABRG3	NM_033223.5	2024-02-29
	Homo sapiens	GABRA5	NM_000810.4	2024-02-29
	Homo sapiens	GABRB3	NM_001278631.2	2024-02-29
	Homo sapiens	ATP10A	NM_024490.4	2024-02-29
Chimp	Pan troglodytes	HERC2	XM_024349063.1	2024-02-29
	Pan troglodytes	OCA2	XM_016927810.2	2024-02-29
	Pan troglodytes	GABRG3	XM_016927799.2	2024-02-29
	Pan troglodytes	GABRA5	XM_009428669.5	2024-02-29
	Pan troglodytes	GABRB3	XM_003314570.2	2024-02-29
	Pan troglodytes	ATP10A	XM_024349066.2	2024-02-29
Mouse	Mus musculus	HERC2	NM_010418.2	2024-02-29
	Mus musculus	OCA2	NR_157031.1	2024-02-29
	Mus musculus	GABRG3	NM_008074.3	2024-02-29
	Mus musculus	GABRA5	NM_176942.4	2024-02-29
	Mus musculus	GABRB3	NM_001038701.2	2024-02-29
	Mus musculus	ATP10A	NM_009728.2	2024-02-29
Shrew	Sorex araneus	HERC2	XM_004617565.1	2024-02-29
	Sorex araneus	OCA2	XM_004617500.1	2024-02-29
	Sorex araneus	GABRG3	XM_004617564.2	2024-02-29
	Sorex araneus	GABRA5	XM_004617563.2	2024-02-29
	Sorex araneus	GABRB3	XM_012934749.1	2024-02-29
	Sorex araneus	ATP10A	XM_004617498.2	2024-02-29
Chicken	Gallus gallus	HERC2	XM_015277712.4	2024-02-29
	Gallus gallus	OCA2	XM_025146635.1	2024-02-29
	Gallus gallus	GABRG3	XM_025146637.1	2024-02-29
	Gallus gallus	GABRA5	XM_004938469.5	2024-02-29
	Gallus gallus	GABRB3	NM_205346.3	2024-02-29
	Gallus gallus	ATP10A	XM_416881.8	2024-02-29
Lizard	Anolis carolinensis	HERC2	XM_003218784.4	2024-02-29
	Anolis carolinensis	OCA2	XM_008107105.3	2024-02-29
	Anolis carolinensis	GABRG3	XM_008107104.2	2024-02-29
	Anolis carolinensis	GABRA5	XM_008107101.2	2024-02-29
	Anolis carolinensis	GABRB3	XM_008107100.2	2024-02-29
	Anolis carolinensis	ATP10A	XM_008107099.2	2024-02-29
Xenopus	Xenopus tropicalis	HERC2	XM_012957700.3	2024-02-29
	Xenopus tropicalis	OCA2	XM_031897023.1	2024-02-29
	Xenopus tropicalis	GABRG3	XM_002931640.5	2024-02-29
	Xenopus tropicalis	GABRA5	XM_004911810.4	2024-02-29
	Xenopus tropicalis	GABRB3	NM_001102694	2024-02-29
	Xenopus tropicalis	ATP10A	XM_002931642.5	2024-02-29
Zebrafish	Danio rerio	HERC2	XM_021477196.1	2024-02-29
	Danio rerio	OCA2	XM_021477197.1	2024-02-29
	Danio rerio	GABRG3	XM_009302568.3	2024-02-29
	Danio rerio	GABRA5	XM_005166082.4	2024-02-29
	Danio rerio	GABRB3	XM_005166079.4	2024-02-29
	Danio rerio	ATP10A	XM_021477201.1	2024-02-29
